# Supplementary material for: Uncover rock-climbing fish's secret of balancing tight adhesion and fast sliding for bioinspired robots
Source: Natl Sci Rev. 2023 Jun 29;10(8):nwad183. doi: 10.1093/nsr/nwad183 (PMC10408705; doi:10.1093/nsr/nwad183)
Supplement: nwad183_Supplemental_Files [file nwad183_supplemental_files.zip]

Archive with 6 entries (6 files):
- S1_Contact_status_with_substrate_during_sliding_and_adhering_by_FTIR.mp4
- S2_Adhesion_performance_of_the_rock-climbing_fish.mp4
- S3_Rock-climbing_fish_and_bio-inspired_underwater_climbing_robot_“Climbot”.mp4
- S4_Adhesion_and_crawling_performance_of_Climbot_on_water_tank_surfaces.mp4
- S5_Adhesion_and_crawling_performance_of_Climbot_on_ship_bottom_surface_in_a_river.mp4
- Supplementary data.pdf
